# Supplementary material for: Exploring Saliva as a Sample for Non-Invasive Glycemic Monitoring in Diabetes: A Scoping Review
Source: Biomedicines. 2025 Mar 14;13(3):713. doi: 10.3390/biomedicines13030713 (PMC11940724; doi:10.3390/biomedicines13030713)
Supplement: Supplementary file 1 [file biomedicines-13-00713-s001.zip]

Archive with 1 entries (1 files):
- biomedicines-3473976-supplementary.xlsx
