# Supplementary material for: Exploring Saliva as a Sample for Non-Invasive Glycemic Monitoring in Diabetes: A Scoping Review
Source: Biomedicines. 2025 Mar 14;13(3):713. doi: 10.3390/biomedicines13030713 (PMC11940724; doi:10.3390/biomedicines13030713)
Supplement: Supplementary file 1 [file biomedicines-13-00713-s001.zip › biomedicines-3473976-supplementary.xlsx]

## Sheet: Supplementary Material
Author and year	Type of Diabetes	Saliva Sample	Sampling container	Fluoride	Method of collection	Fasting (Yes/No)	Glucose determination method	Postprandial serum glucose (mg/dL) (DM/Control)		Postprandial salivary glucose mg/dL (DM/Control)		HbA1c % (DM/Control)		Serum total protein (g/L) (DM/Control)		Salivary total protein (DM/Control)		Serum Albumin (g/L) (DM/Control)		Salivary Albumin (g/L) (DM/Control)		Salivary IgA (g/L) (DM/Control)		Salivary Amylase (U/L) (DM/Control)		Saliva/blood correlation (DM/Control)		Saliva/blood postprandial correlation (DM/Control)		Saliva/blood HbA1c correlation (DM/Control)		Increase in serum gluocse for every 1 unit increase in salivary glucose mg/dL (DM/Control)		Increase in HbA1c for every 1 unit incrase in salivary glucose (DM/Control
Englander et al., 1963	Not specified	Stimulated (limon juice)	Not specified	Not informed	Not specified	Yes and after glucose ingestion (30, 60, 120, 180min)	Glucose Oxidase	-	-	-	-	-	-	-	-	-	-	-	-	-	-	-	-	-	-	-	-	-	-	-	-
Campbell et al., 1965	Not specified	Spontaneous	Sterile plastic	Not informed	Drooling	No, 2h after last meal	Copper reduced salt	-	-	-	-	-	-	-	-	-	-	-	-	-	-	-	-	-	-	r=0.14	-	-	-	-	-
Ben-Aryeh et al., 1988	Not specified	Spontaneous and Stimulated (citric acid)	Sterile plastic	Not informed	Spitting	No, 1h after last meal	Glucose Oxidase	-	-	-	-	-	-	-	-	-	-	-	-	-	-	-	-	-	-	-	-	-	-	-	-
Darwazeh et al., 1991	Not specified	Spontaneous	Sterile plastic	Not informed	Spitting	No, 2h after last meal	Hexokinase	-	-	-	-	-	-	-	-	-	-	-	-	-	-	-	-	-	-	r=0.33 P=<0.05	r=0.21 P>0.05	-	-	-	-
Belazi et al., 1998	T1D	Spontaneous	Sterile plastic	Not informed	Drooling	No. 2h after last meal	Glucose Oxidase	-	-	-	-	-	-	7.2	6.8	1.4	1.26	3.3	3.7	0.67	0.84	-	-	-	-	-	-	-	-	-	-
Sashikumar et al., 2009	T2D	Spontaneous and Stimulad (citric acid)	Sterile plastic	Not informed	Spitting	No, 2h after last meal	Glucose Oxidase	-	-	-	-	-	-	-	-	-	-	-	-	-	-	-	-	-	-	Not stimulated r=0.635 P<0.001 stimulated r= 0.686 P<0.001		-	-	-	-
Jurysta et al., 2009	T1D and T2D	Spontaneous and Stimulated (mastication)	Cotton Swab	No	Absorting	Yes	Hexokinase	-	-	-	-	-	-	-	-	-	-	-	-	-	-	-	-	-	-	r =0.1614 P >0 .1	-	-	-	-	-
Hegde et al., 2010	T2D	Spontaneous	Sterile plastic	Yes	Spitting	Not informed	Glucose Oxidase	-	-	-	-	-	-	-	-	-	-	-	-	-	-	-	-	-	-	r=0.410	r= 0.048	-	-	-	-
Vasconcelos et al., 2010	T2D	Spontaneous	Sterile plastic	Not informed	Spitting	No, 90min after last meal	Glucose Oxidase	-	-	-	-	-	-	-	-	-	-	-	-	-	-	-	-	-	-	-	-	-	-	-	-
Panchbhai et al., 2010	T1D and T2D	Spontaneous	Sterile plastic	Not informed	Spitting	No. 2h after last meal	Glucose Oxidase	-	-	-	-	-	-	-	-	Controlled 88.91 Uncontrolled 90.01	98.25	-	-	-	-	-	-	-	-	P>0.05	-	-	-	-	-
Nagalaxmi et al., 2011	T1D	Spontaneous and Draining	Sterile plastic	Yes	Aspiring	Yes	Glucose Oxidase	-	-	-	-	-	-	-	-	-	-	-	-	-	-	-	-	-	-	r=0.99 P<0.01	r=0.65 P<0.01	-	-	-	-
Gheena et al., 2011	T1D	Spontaneous	Sterile plastic	Yes	Spitting	No, 1h after last meal	Glucose Oxidase	-	-	-	-	-	-	-	-	-	-	-	-	-	-	-	-	-	-	r=0.255 P=0.159	r=0.833 P=0.000	-	-	-	-
Abikshyeet et al., 2012	T2D	Spontaneous	Sterile plastic	Not informed	Spitting	Yes	Glucose Oxidase	-	-	-	-	7.81	-	-	-	-	-	-	-	-	-	-	-	-	-	r=0.7686 P<0.01	r=0.521 P<0.05	-	-	r=0.566 P<0.01	-	13027	-	0.249	-
Agrawal et al., 2013	Not specified	Spontaneous	Sterile plastic	Not informed	Spitting	No, 30min after last meal	Glucose Oxidase																			r=0.58	r=0.4	-	-	-	-	-	-	-	-
Balan et al., 2014	T2D	Spontaneous	Sterile plastic	Not informed	Spitting	No, 2h after last meal	Glucose Oxidase	-	-	-	-	-	-	-	-	-	-	-	-	-	-	-	-	-	-	Controlled r= 0.896 P<0.001 Uncontrolled r= 0.861 P<0.001	r= 0.678 P<0.001	-	-	-	-
Kumar et al., 2014	T2D	Spontaneous	Sterile plastic	Not informed	Spitting	No, 2h after last meal	Glucose Oxidase	-	-	-	-	Controlled 6.68 Uncontrolled 9.99	4.81	-	-	-	-	-	-	-	-	-	-	-	-	Controlled r= 0.841 P<0.001 Uncontrolled r= 0.929 P<0.001	r= 0.370 P=0.044	-	-	Controlled r= 0.629 P<0.001 Uncontrolled r= 0.906 P<0.001	r= 0.217 P=0.249
Satish et al., 2014	T2D	Spontaneous	Sterile plastic	Not informed	Spitting	Yes	Glucose Oxidase	-	-	-	-	6.97	4.74	-	-	-	-	-	-	-	-	-	-	-	-	r=0.54 P<0.05	r= 0.45 P<0.05	-	-	r= 0.39 P<0.05	r= 0.38 P<0.05
Shahbaz et al., 2014	T1D	Spontaneous	Sterile plastic	Not informed	Spitting	Yes	Glucose Oxidase	-	-	-	-	-	-	-	-	177.5	134.1	-	-	0.878	0.59	-	-	-	-	r=0.984 P<0.01	r=0.943 P<0.01	-	-	-	-
Patel et al., 2015	T1D and T2D	Spontaneous	Sterile plastic	Not informed	Spitting	Not informed	Glucose Oxidase	227.60	88.84	-	-	-	-	-	-	-	-	-	-	-	-	-	-	-	-	r= 0.921 P=0.000	r= 0.481 P=0.000	r=0.934 P=0.000	r= 0.535 P=0.000	-	-
Gupta et al., 2015	T2D	Spontaneous	Sterile plastic	Not informed	Spitting	No	Glucose Oxidase	188.33	101.32	19.48	7.82	-	-	-	-	-	-	-	-	-	-	-	-	-	-	P<0.001	P<0.001	-	-	P<0.001	-	10.10	6.76	-	-
Arora et al., 2015	T1D	Spontaneous	Sterile plastic	Not informed	Spitting	Yes	Glucose Oxidase	-	-	-	-	-	-	-	-	-	-	-	-	-	-	-	-	-	-	r=0.997 P<0.001	r=0.999 P<0.001	-	-	-	-
Lakshmi et al., 2015	T1D	Spontaneous	Sterile plastic	Not informed	Spitting	Yes	Glucose Oxidase	-	-	-	-	-	-	-	-	0.84	0.43	-	-	-	-	-	-	166188.93	10439.3	r=0.161 P=0.396	r=0.148 P=0.434
Ravindran et al., 2015	T2D	Spontaneous	Sterile plastic	Not informed	Drooling	Yes	Glucose Oxidase	-	-	-	-	-	-	-	-	-	-	-	-	-	-	-	-	-	-	r= 0.394 P=0.031		-	-	-	-
Gupta et al., 2015	T1D and T2D	Spontaneous and Aspiration	Sterile plastic	Not informed	Aspiring	Yes	Glucose Oxidase	-	-	-	-	-	-	-	-	-	-	-	-	-	-	-	-	-	-	T1D r=-0.075 P=0.614 T2D r= 0.079 P=0.312 Both r= 0.030 P= 0.699	r=0.322 P=0.049	-	-	-	-
Indira et al., 2015	T2D	Spontaneous	Sterile plastic	Not informed	Spitting	No, 2h after last meal	Glucose Oxidase	-	-	-	-	-	-	-	-	91.80	103.10	-	-	-	-	-	-	107.66	154.96	r= 0.1350 P>0.05	-	-	-	-	-
Kadashetti et al., 2015	Not specified	Spontaneous	Sterile plastic	Not informed	Spitting	Yes	Glucose Oxidase	-	-	-	-	-	-	-	-	-	-	-	-	-	-	-	-	-	-	-	-	-	-	-	-
Mussavira et al., 2015	T2D	Spontaneous	Sterile plastic	Not informed	Spitting	Yes	Not informed	-	-	-	-	-	-	-	-	-	-	-	-	-	-	-	-	-	-	All diabetic patients: r = 0.9. P < 0.001 controlled r = 0.9. P < 0.001 uncontrolled r = 0.922. P < 0.001	-	-	-	-	-
Smriti et al., 2016	Not specified	Spontaneous	Sterile plastic	Not informed	Spitting	Yes	Glucose Oxidase	-	-	-	-	-	-	-	-	-	-	-	-	-	-	-	-	-	-	Not medicated r = 0.941. P < 0.00 Medicated r = 0.981. P < 0.001	r = 0.937. P < 0.001	-	-	-	-
Dhanya et al., 2016	T2D	Spontaneous	Sterile plastic	Not informed	Spitting	Yes	Glucose Oxidase	-	-	-	-	-	-	-	-	-	-	-	-	-	-	-	-	-	-	R=0.8809 P<0.001	R=0.6342 P<0.01	-	-	-	-	5999	47254	-	-
Puttaswamy et al., 2017	T2D	Spontaneous	Sterile plastic	Not informed	Spitting	Not informed	Glucose Oxidase	-	-	-	-	-	-	-	-	-	-	-	-	-	-	-	-	-	-	r=0.840 P=0.000		-	-	-	-
Wang et al., 2017	T2D	Spontaneous	Sterile plastic	Not informed	Drooling	Yes	Glucose Oxidase	-	-	-	-	-	-	-	-	-	-	-	-	-	-	-	-	-	-	Parotid r=0.810 P=0.000
Abd-Elraheem et al., 2017	T2D	Spontaneous	Sterile plastic	Not informed	Spitting	Yes	Glucose Oxidase	287	122.2	-	-	7.22	2.86	-	-	-	-	-	-	-	-	0.317	0.122	2164.3	885	r=0.895 P=0.00	r=0.615 P=0.058	-	-	-	-
Shaik et al., 2017	T2D	Spontaneous	Sterile plastic	Not informed	Spitting	Yes and 2h postprandial	Glucose Oxidase	269886	124757	8736	6434	-	-	-	-	-	-	-	-	-	-	-	-	-	-	r= 0.429 P=0.000	r=‑0.117 P= 0.335	r= 0.309 P= 0.009	r=0.173 P= 0.153	-	-
Carramolino-Cuéllar et al., 2017	T2D	Spontaneous and Stimulated (paraffin tablet)	Sterile plastic	Not informed	Drooling	Yes and 2h postprandial	Glucose Oxidase	-	-	Not stimulated 5.47 Stimulated 5.09	Not stimulated 4.27 Stimulated 3.16	-	-	-	-	-	-	-	-	-	-	-	-	-	-	Not stimulated r=0.389. p=0.002	-	-	-	-	-	1.63		-	-
Gupta et al., 2017	Not specified	Spontaneous	Not informed	Not informed	Aspiring	Yes and postprandial	Glucose Oxidase	Uncontrolled 342.40 Controlled 157.18	112.28	Uncontrolled 6.97 Controlled 3.59	1.16															Uncontrolled r= 0.901 P=0.000 Controlled r=0.888 P=0.000	r=0.890 p=0.000	-	-	-	-
Ghafouri et al., 2018	T2D	Spontaneous	Sterile plastic	Not informed	Drooling	Yes	Glucose Oxidase	-	-	-	-	8.0	5.2	-	-	-	-	-	-	-	-	-	-	-	-	r= 0.192 P=0.005	r=0.185 P=0.005	-	-	-	-
Tiongco et al., 2018	T2D	Spontaneous	Sterile plastic	Not informed	Spitting	Yes	Glucose Oxidase	-	-	-	-	-	-	-	-	-	-	-	-	-	-	-	-	-	-	r = 0.715 P < 0.001		-	-	-	-	5.86		-	-
Bhattacharyya et al., 2018	T2D	Spontaneous	Sterile plastic	No	Spitting	Yes and 2h postprandial	Glucose Oxidase	Controlled 142.63 Uncontrolled 266.40	137.15	Controlled 12.37 Uncontrolled 21.83	10.73	-	-	-	-	-	-	-	-	-	-	-	-	-	-	r= 0.840 P<0.01		R=0.894. P<0.001		-	-
Harish et al., 2019	T2D	Spontaneous	Sterile plastic	Not informed	Aspiring	Yes	Glucose Oxidase	-	-	-	-	Controlled 5.96 Uncontrolled 8.2	5.26	-	-	-	-	-	-	-	-	-	-	-	-	Controlled r= 0.748 P<0.001 Uncontrolled r= 0.917 P<0.001	r= 0.841 P<0.001	-	-	Controlled r= 0.277 P=0.181 Uncontrolled r= 0.657 P= 0.001	r=0.054 P=0.711
Fares et al., 2019	T2D and pre-diabetes	Spontaneous	Sterile plastic	Yes	Spitting	Not informed	Glucose Oxidase	-	-	-	-	-	-	-	-	-	-	-	-	-	-	-	-	-	-	r=0.56 P<0.001 PreDM r=0.36 P=0.01	r=0.67 P=0.001	-	-	-	-
Mishra et al., 2019	T2D	Spontaneous	Sterile plastic	Not informed	Spitting	No, 2h after last meal	Glucose Oxidase	-	-	-	-	-	-	-	-	-	-	-	-	-	-	-	-	-	-	Controlled r= 0.43 P<0.01 Uncontrolled r= 0.3 P<0.01	r= 0.566 P<0.01	-	-	-	-
Ephraim et al., 2019	Not specified	Spontaneous	Sterile plastic	Not informed	Spitting	Yes	Glucose Oxidase	-	-	-	-	-	-	-	-	-	-	-	-	-	-	-	-	-	-	r = 0.890 P < 0.0001 capillary blood glucose r =0.870. P < 0.0001		-	-	-	-
Ragunathan et al., 2019	Not specified	Spontaneous	Sterile plastic	Not informed	Aspiring	No, 1h:30min after last meal	Glucose Oxidase	-	-	-	-	-	-	-	-	-	-	-	-	-	-	-	-	-	-	P=0.00	-	-	-	-	-
Hegde et al., 2020	Not specified	Spontaneous	Sterile plastic	Not informed	Spitting	Not informed	Glucose Oxidase	-	-	-	-	-	-	-	-	-	-	-	-	-	-	-	-	-	-	-	-	-	-	-	-
Mrag et al., 2020	T2D	Spontaneous	Sterile plastic	Not informed	Spitting	Yes	Glucose Oxidase	-	-	-	-	-	-	72	71	0.48	0.195	43	44	0.61	0.8	0.21	0.57	143461.5	1638	r =0.887. P < 0.001	r = 0.900.P <0.001	-	-	-	-
Kumar et al., 2020	T1D and T2D	Spontaneous	Sterile plastic	Yes	Spitting	Not informed	Glucose Oxidase	-	-	-	-	-	-	-	-	-	-	-	-	-	-	-	-	-	-	-	-	-	-	-	-
Gupta et al., 2020	Not specified	Spontaneous	Sterile plastic	Not informed	Spitting	Yes and 2h postprandial	Glucose Oxidase	291.27	106.27	2312	0.2287	-	-	-	-	-	-	-	-	-	-	-	-	-	-	r=0.651 P=0.000	-	r= 0.299 P=0.046	-	-	-
Dharmakeerthi et al., 2021	T2D	Spontaneous	Sterile plastic	Not informed	Spitting	Yes	Glucose Oxidase	-	-	-	-	8.78	5.40	-	-	-	-	-	-	-	-	-	-	-	-	r = 0.201. P = 0.027	r=0.151 P= 0.451	-	-	HbA1c r = 0.288. P = 0.031	HbA1c r= -0.186 P= 0.408	15.7	-	-	-
Ganesan et al., 2021	GD	Spontaneous and Stimulated (citric acid)	Sterile plastic	Not informed	Spitting	Yes and 2h postprandial	Glucose Oxidase
Egboh et al., 2022	T2D	Spontaneous	Sterile plastic	Not informed	Spitting	Yes	Glucose Oxidase	-	-	-	-	-	-	-	-	-	-	-	-	-	-	-	-	-	-	P>0.05	-	-	-	-	-
Cui et al., 2022a	T1D and T2D	Spontaneous and Stimulated (citric acid)	Cotton Swab	Not informed	Absorting	No. 30min after last meal	Glucose Oxidase	-	-	-	-	-	-	-	-	-	-	-	-	-	-	-	-	-	-	SWS r= 0.001127 / UWS r= 0.8109 SPS r= 0.1568 / UPS r= 0.9153 SSS r= 0.05544 / USS r= 0.8492		-	-	-	-
Cui et al., 2022b	Not specified	Spontaneous	Sterile plastic	Not informed	Spitting	No, 30min after last meal	Glucose Oxidase	-	-	-	-	-	-	-	-	-	-		-	-	-	-	-	-	-	-	-	-	-	-	-
Ganesan et al., 2022	T1D	Spontaneous and Stimulated (citric acid)	Sterile plastic	Not informed	Spitting	Yes and 2h postprandial	Glucose Oxidase	203.78	119.1	10.24	1456	7.77	5.54	-	-	-	-	-	-	-	-	-	-	-	-	r=0.678		r = 0.742		r=0.639
Cheprasova et al., 2022	T1D	Spontaneous	Cotton Swab	Not informed	Absorting	Not informed	Glucose Oxidase	-	-	-	-	-	-	♂ 70.7 ♀ 71.4	♂ 76.76 ♀74.58	♂ 4.627 ♀ 4.914	♂ 3.774 ♀ 3.725	-	-	-	-	-	-	-	-	♂ r=0.839 P<0.05 ♀ r=0.883 P<0.05	♂ r= 0.683 P<0.05 ♀ r= 0.782 P<0.05
Choudhry et al., 2022	T2D	Spontaneous	Sterile plastic	Not informed	Drooling	Yes	Glucose Oxidase	-	-	-	-	7.7	5.1	-	-	-	-	-	-	-	-	-	-	-	-	r=0.9 P<0.01	r=0.9 P<0.01	-	-	r=0.89 P<0.01	r=0.66 P<0.01	18.48	-	0.538	-
Pandey et al., 2023	T1D, T2D and GD	Spontaneous	Sterile plastic	Not informed	Spitting	Not informed	Glucose Oxidase	-	-	-	-	-	-	-	-	-	-	-	-	-	-	-	-	-	-	r=0.25 P<0.001	r=0.08
Shettigar et al., 2024	T2D	Spontaneous	Sterile plastic	Not informed	Spitting	Not informed	Glucose Oxidase	-	-	-	-	-	-	-	-	-	-	-	-	-	-	-	-	-	-	r=0.51	r=0.037	-	-	-	-
